# Supplementary material for: Canine Distemper Virus: Origins, Mutations, Diagnosis, and Epidemiology in Mexico
Source: Life (Basel). 2024 Aug 13;14(8):1002. doi: 10.3390/life14081002 (PMC11355085; doi:10.3390/life14081002)
Supplement: Supplementary file 1 [file life-14-01002-s001.zip]

Archive with 3 entries (2 files):
- life-3103811 checklist/
- life-3103811 checklist/life-3103811 PRISMA Abstract Checklist.pdf
- life-3103811 checklist/life-3103811 PRISMA Main Checklist.pdf
